# Supplementary material for: Pcf11 orchestrates transcription termination pathways in yeast
Source: Genes Dev. 2015 Apr 15;29(8):849–61. doi: 10.1101/gad.251470.114 (PMC4403260; doi:10.1101/gad.251470.114)
Supplement: Supplemental Material [file supp_29.8.849_SuppTableS5.xlsx]

## Sheet: Table 4
	snoRNA used for Nrd1 and Pcf11 recruitment		snoRNA used for Pol II analysis		protein-coding genes used for Nrd1 and Pcf11 recruitment		protein-coding genes used for Pol II analysis		CUTs used for Pol II analysis		Cuts for Nrd1 and Pcf11 recruitment		SUTs used for Pol II analysis		XUTs used for Pol II analysis
	name		name		name		name		name		name		name		name
	snR4		snR4		YBL074C		YBL074C		ST2421		ST4400		ST5649		XUT_2F-177
	snR45		snR45		YBL075C		YBL075C		ST5805		ST0749		ST0895		XUT_12R-113
	snR47		snR47		YBR249C		YER045C		ST5323		ST4689		ST0538		XUT_10F-55
	snR68		snR68		YBR284W		YHR216W		ST4743		ST1522		ST1730		XUT_2R-114
	snR71		snR71		YER028C		YIL108W		ST1157		ST5422		ST4767		XUT_8R-217
	snR64		snR64		YER045C		YIL134W		ST6148		ST5440		ST5661		XUT_11R-260
	snR39B		snR39B		YHR216W		YKL150W		ST3076		ST2481		ST4385		XUT_11F-90
	snR13		snR13		YIL108W		YDR124W		ST0979		ST2812		ST5221		XUT_4R-100
	snR60		snR60		YIL134W		YDR228C		ST5116		ST2904		ST5583		XUT_8F-72
	snR48		snR48		YKL150W		YDR399W		ST3562		ST3023		ST2279		XUT_4R-506
	snR62		snR62		YFL055W		YGL236C		ST0251		ST3518		ST3271		XUT_14R-162
	snR40		snR40		YDL080C		YGR121C		ST2136		ST3652		ST3445		XUT_2F-154
	snR87		snR87		YDR124W		YGR202C		ST6284		ST0449		ST1158		XUT_16F-113
	snR79		snR79		YDR146C		YJL130C		ST1242		ST5423		ST1950		XUT_13F-274
	snR30		snR30		YDR228C		YJR103W		ST0496		ST6145		ST5698		XUT_11R-94
	snR10		snR10		YDR261C		YLR432W		ST0950		ST2872		ST3742		XUT_2F-242
	snR5		snR5		YDR399W		YMR120C		ST6740		ST2930		ST4454		XUT_10R-249
	snR82		snR82		YGL236C		YMR217W		ST1084		ST6833		ST2958		XUT_7F-324
	snR3		snR3		YGR032W		YMR120C		ST4575		ST3278		ST1967		XUT_2R-93
	snR34		snR34		YGR121C		YMR217W		ST3345		ST6984		ST1280		XUT_5F-112
	snR8		snR8		YGR154C		YNL160W		ST2246		ST7119		ST6218		XUT_12F-191
	snR81		snR81		YGR197C		YNL251C		ST2015		ST3594		ST5918		XUT_14F-55
	snR84		snR84		YGR202C		YOL123W		ST1312		ST6683		ST1430		XUT_4R-585
	snR86		snR86		YJL130C		YOR349W		ST0708		ST3762		ST6019		XUT_11F-64
	snR9		snR9		YJR103W		YPL018W		ST6436		ST3774		ST3284		XUT_7F-437
	snR46		snR46		YLR432W		YPL088W		ST3128		ST4259		ST6556		XUT_9R-63
	snR37		snR37		YMR030W		YPL216W		ST0660		ST0612		ST0314		XUT_12R-107
	snR42		snR42		YMR120C		YPL245W		ST5357		ST4384		ST5794		XUT_16F-155
	snR43		snR43		YMR217W		SRG1-YER081W		ST5575		ST4464		ST1754		XUT_13R-297
	snR49		snR49		YNL104C				ST6105		ST4566		ST7171		XUT_14R-210
	snR83		snR83		YNL160W				ST3382		ST1058		ST5889		XUT_13R-87
	snR35		snR35		YNL220W				ST1728		ST5075		ST6959		XUT_5F-12
	snR58		snR58		YNL251C				ST0738		ST1635		ST5925		XUT_8R-189
	snR161		snR161		YOL123W				ST1748		ST5428		ST4544		XUT_4F-669
	snR33		snR33		YOR210W				ST6544		ST6018		ST2174		XUT_13F-98
	snR85		snR85		YOR227W				ST4583		ST6221		ST5200		XUT_7F-36
	snR17a		snR17a		YOR349W				ST6751		ST2771		ST6123		XUT_15R-66
	snR52		snR52		YPL018W				ST2655		ST6745		ST5524		XUT_13R-411
	snR63		snR63		YPL088W				ST4865		ST3149		ST1772		XUT_8R-190
	snR50		snR50		YPL216W				ST1736		ST6834		ST0988		XUT_13F-315
	snR65		snR65		YPL245W				ST4397		ST3886		ST1926		XUT_13R-228
	snR66		snR66		YPL265W				ST1360		ST1240		ST1358		XUT_5F-24
	snR56		snR56		SRG1-YER081W				ST4937		ST1307		ST3639		XUT_8R-64
	snR32		snR32		YOR344C				ST2893		ST5019		ST1132		XUT_7R-45
	snR11		snR11						ST5552		ST5202		ST5466		XUT_7R-365
	snR31		snR31						ST0243		ST2635		ST4681		XUT_12R-229
	NME1		NME1						ST4071		ST6418		ST0990		XUT_10R-39
	snR80		snR80						ST4554		ST2871		ST2183		XUT_12F-90
	snR17b		snR17b						ST0139		ST7028		ST0792		XUT_16R-54
	snR189		snR189						ST3166		ST3433		ST6911		XUT_5F-21
	snR69		snR128 (last from 190-128)						ST0815		ST3535		ST0164		XUT_14F-123
	snR36		snR72 (last from 78-72)						ST3402		ST0313		ST4541		XUT_12F-359
	SNR51(last from 41-70-51)		snR61 (last from 57-55-61)						ST1108		ST4182		ST1403		XUT_6R-28
	snR128 (last from 190-128)		snR53 (last from 67-53)						ST4591		ST4480		ST1948		XUT_7F-414
	snR72 (last from 78-72)								ST7031		ST4501		ST1646		XUT_10F-136
	snR61 (last from 57-55-61)								ST1724		ST4648		ST2379		XUT_8F-102
	snR53 (last from 67-53)								ST5474		ST1148		ST6768		XUT_11F-25
									ST2496		ST1344		ST1442		XUT_15R-265
									ST0442		ST1747		ST1399		XUT_5R-93
									ST0512		ST5813		ST5508		XUT_12F-221
									ST3997		ST2176		ST2254		XUT_7F-384
									ST5413		ST2243		ST4404		XUT_16F-35
									ST2310		ST2773		ST4980		XUT_16R-225
									ST2323		ST2779		ST2268		XUT_12R-352
									ST0309		ST6970		ST0269		XUT_3F-74
									ST1523		ST4469		ST2193		XUT_7R-63
									ST4588		ST4571		ST6015		XUT_16R-288
									ST2955		ST4630		ST1290		XUT_7F-455
									ST6952		ST1072		ST6948		XUT_4R-393
									ST4410		ST5010		ST5589		XUT_14R-271
									ST2768		ST5643		ST5730		XUT_5F-171
									ST6908		ST5666		ST2903		XUT_7F-144
									ST2234		ST2138		ST5740		XUT_3R-18
									ST2536		ST6358		ST4746		XUT_7R-43
									ST4587		ST2772		ST5241		XUT_13F-43
									ST7008		ST6790		ST5282		XUT_8R-68
									ST4789		ST3294		ST4534		XUT_16F-100
									ST2411		ST7046		ST0954		XUT_13R-88
									ST2905		ST2076		ST1336		XUT_13R-117
									ST4885		ST0579		ST6808		XUT_14R-187
									ST0303		ST4531		ST3086		XUT_7F-281
									ST2700		ST4981		ST1456		XUT_12F-208
									ST3758		ST4987		ST2249		XUT_15R-172
									ST6072		ST5174		ST4738		XUT_7R-187
									ST5663		ST5697		ST4309		XUT_15R-219
									ST4892		ST2405		ST1323		XUT_7R-129
									ST2230		ST6353		ST3440		XUT_5R-81
									ST6660		ST2883		ST4395		XUT_5F-166
									ST4196		ST2975		ST5248		XUT_7F-71
									ST4368		ST3044		ST2173		XUT_4R-529
									ST1401		ST3462		ST0626		XUT_7R-469
									ST5153		ST7267		ST2600		XUT_15R-385
									ST2037		ST0035		ST6971		XUT_14R-204
									ST6217		ST4116		ST7109		XUT_2R-264
									ST3642		ST4187		ST1457		XUT_14F-231
									ST1035		ST0721		ST5941		XUT_8F-204
									ST5593		ST4765		ST6573		XUT_10R-203
									ST2017		ST4826		ST7126		XUT_5F-136
									ST2750		ST1163		ST0016		XUT_13F-349
									ST6741		ST1759		ST4401		XUT_5F-239
									ST6874		ST1920		ST5106		XUT_11R-166
									ST5972		ST6393		ST0304		XUT_4F-300
									ST6675		ST2902		ST4048		XUT_12R-239
									ST6873		ST6802		ST4152		XUT_4F-645
									ST0655		ST6860		ST7186		XUT_13R-201
									ST1983		ST4062		ST6102		XUT_4R-263
									ST6997		ST0406		ST3485		XUT_1F-32
									ST5403		ST4128		ST2751		XUT_11R-109
									ST1446		ST4261		ST2802		XUT_4F-592
									ST5707		ST4489		ST6588		XUT_12F-94
									ST3084		ST5426		ST5737		XUT_9F-210
									ST3120		ST6406		ST7221		XUT_3R-41
									ST3467		ST2948		ST0331		XUT_4F-87
									ST1121		ST4985		ST5281		XUT_13F-3
									ST4938		ST3777		ST1829		XUT_16F-134
									ST5804		ST4375		ST5716		XUT_16F-31
									ST6331		ST0812		ST6125		XUT_10R-63
									ST6787		ST4651		ST0865		XUT_7F-323
									ST4257		ST1087		ST0982		XUT_7R-159
									ST4914		ST5479		ST5549		XUT_15F-144
									ST1453		ST2304		ST2177		XUT_16F-151
									ST2165		ST2374		ST2295		XUT_1R-40
									ST1356		ST2919		ST2581		XUT_3F-71
									ST3835		ST6647		ST0447		XUT_7F-439
									ST0731		ST6797		ST4661		XUT_9F-138
									ST0771		ST3350		ST1721		XUT_3F-33
									ST2699		ST7076		ST3468		XUT_10F-73
									ST6779		ST2901		ST1506		XUT_13F-5
									ST5210		ST0100		ST5705		XUT_4R-411
									ST5231		ST0108		ST7111		XUT_16F-182
									ST6807		ST4142		ST2225		XUT_12F-159
									ST7132		ST0652		ST0779		XUT_2F-87
									ST0140		ST4578		ST5394		XUT_8F-13
									ST4237		ST4579		ST1620		XUT_15R-185
									ST5473		ST4956		ST1383		XUT_12F-404
									ST2269		ST1334		ST1278		XUT_10F-87
									ST6166		ST2322		ST6882		XUT_16R-190
									ST0294		ST2509		ST5411		XUT_4R-57
									ST4903		ST2528		ST0889		XUT_7R-35
									ST4936		ST2826		ST1407		XUT_4F-66
									ST5388		ST6865		ST6315		XUT_5F-75
									ST3509		ST7170		ST3725		XUT_13R-245
									ST0143		ST7251		ST3164		XUT_10F-44
									ST0212		ST3924		ST7018		XUT_12F-85
									ST4204		ST4102		ST5517		XUT_14R-89
									ST4739		ST4271		ST2171		XUT_9R-14-m
									ST5220		ST0678		ST2418		XUT_10R-254
									ST6324		ST0781		ST4909		XUT_14R-308
									ST6475		ST4685		ST1952		XUT_13R-47
									ST6511		ST1223		ST5008		XUT_5F-125
									ST4660		ST1369		ST2274		XUT_11F-191
									ST1639		ST5113		ST2407		XUT_3R-100
									ST1726		ST1895		ST6539		XUT_12F-98
									ST1735		ST3009		ST3302		XUT_10R-234
									ST4736		ST6819		ST7135		XUT_4F-692
									ST5720		ST6934		ST1482		XUT_12F-270
									ST5958		ST4500		ST5489		XUT_11F-77
									ST6603		ST6023		ST5790		XUT_4F-303
									ST7259		ST2492		ST7175		XUT_10F-57
									ST7260		ST6299		ST0106		XUT_4F-231
									ST0632		ST6426		ST3290		XUT_15F-249
									ST4833		ST6516		ST7253		XUT_10F-82
									ST2227		ST6752		ST4814		XUT_12F-165
									ST6017		ST3418		ST5916		XUT_12F-142
									ST3012		ST7189		ST2617		XUT_13R-27
									ST6885		ST4262		ST2787		XUT_12R-337
									ST3300		ST4394		ST5410		XUT_10F-305
									ST0201		ST0805		ST6384		XUT_11F-26
									ST4967		ST1261		ST3437		XUT_15R-56
									ST5041		ST1732		ST3513		XUT_5F-174
									ST5137		ST5511		ST4369		XUT_11F-183
									ST5588		ST6223		ST3126		XUT_2R-307
									ST2235		ST6257		ST4620		XUT_15R-346
									ST3469		ST0064		ST1381		XUT_14F-118
									ST4282		ST0480		ST5792		XUT_7F-406
									ST1106		ST1216		ST6142		XUT_10F-76
									ST1159		ST1385		ST0110		XUT_5R-126
									ST0121		ST5429		ST1555		XUT_16R-359
									ST0122		ST1830		ST5657		XUT_12F-84
									ST0916		ST2189		ST5696		XUT_10F-18
									ST5120		ST2535		ST5201		XUT_7F-391
									ST1893		ST6901		ST7233		XUT_15F-107
									ST2224		ST6943		ST2999		XUT_16R-314
									ST2247		ST7006		ST0450		XUT_4F-617
									ST2351		ST1629		ST4390		XUT_11R-63
									ST2601		ST0033		ST2583		XUT_10F-203
									ST6754		ST3983		ST0283		XUT_12R-328
									ST6864		ST0974		ST4960		XUT_7F-469
									ST3453		ST4888		ST5799		XUT_15F-458
									ST4536		ST1218		ST2285		XUT_12R-385
									ST4844		ST6024		ST2302		XUT_2R-91
									ST1181		ST6459		ST0718		XUT_4R-486
									ST2018		ST3265		ST1327		XUT_7F-64
									ST6555		ST3381		ST1357		XUT_8F-226
									ST6996		ST7024		ST5718		XUT_14R-192
									ST1083		ST3424		ST0683		XUT_9R-22
									ST4913		ST7124		ST1406		XUT_2F-91
									ST1625		ST0154		ST1933		XUT_16R-349
									ST3962		ST3956		ST3116		XUT_7F-339
									ST1432		ST4122		ST3273		XUT_4F-478
									ST0318		ST4471		ST6075		XUT_8R-87
									ST0795		ST0927		ST4988		XUT_11R-125
									ST0910		ST5181		ST0054		XUT_4F-306
									ST4753		ST5291		ST3981		XUT_12R-354
									ST5198		ST1837		ST4465		XUT_11R-82
									ST5254		ST1917		ST4609		XUT_2R-342
									ST2073		ST6514		ST1879		XUT_12F-150
									ST2161		ST6685		ST7002		XUT_13F-30
									ST6237		ST6931		ST0141		XUT_2R-65
									ST6439		ST7240		ST3737		XUT_5F-122
									ST2916		ST4080		ST3115		XUT_2F-116
									ST6871		ST0485		ST6795		XUT_5F-128
									ST0644		ST4161		ST5158		XUT_2R-172
									ST4540		ST4185		ST1746		XUT_10R-181
									ST4702		ST2548		ST3341		XUT_13F-272
									ST4889		ST2829		ST7185		XUT_4F-285
									ST6590		ST7005		ST4473		XUT_8F-144
									ST6910		ST3716		ST5244		XUT_11R-167
									ST3638		ST4064		ST2167		XUT_4F-652
									ST0470		ST0682		ST2170		XUT_4F-117
									ST5721		ST1415		ST5801		XUT_4R-177
									ST6078		ST1540		ST6274		XUT_16R-376
									ST3310		ST1894		ST6464		XUT_9R-141
									ST3797		ST5806		ST6780		XUT_13R-303
									ST4238		ST2434		ST4203		XUT_4R-40
									ST5007		ST6192		ST4922		XUT_7R-404
									ST1434		ST2730		ST2258		XUT_4F-127
									ST6320		ST6657		ST3203		XUT_15R-327
									ST7247		ST3280		ST2307		XUT_15R-451
									ST0132		ST7017		ST7173		XUT_16R-310
									ST2753		ST4896		ST4290		XUT_5R-239
									ST3100		ST0043		ST0633		XUT_6F-22
									ST3544		ST4215		ST5519		XUT_16F-353
									ST7252		ST4233		ST2920		XUT_7F-177
									ST4357		ST4488		ST7102		XUT_13F-12
									ST5644		ST1279		ST5203		XUT_7R-97
									ST3553		ST1622		ST5392		XUT_15R-178
									ST0238		ST5465		ST5396		XUT_16F-148
									ST2759		ST1866		ST3506		XUT_13F-174
									ST3177		ST3479		ST4968		XUT_7R-25
									ST7089		ST3552		ST2676		XUT_10R-116
									ST0232		ST0146		ST5421		XUT_5R-166
									ST0268		ST4150		ST3432		XUT_9R-104
									ST2634		ST0518		ST5107		XUT_14F-99
									ST6357		ST4255		ST6327		XUT_16F-73
									ST2841		ST4623		ST4490		XUT_11R-208
									ST3104		ST1149		ST6658		XUT_12R-85
									ST3301		ST5009		ST1820		XUT_14R-36
									ST3441		ST5488		ST6893		XUT_16R-404
									ST1750		ST5973		ST4766		XUT_2F-270
									ST0735		ST6433		ST1209		XUT_7R-12
									ST4774		ST6554		ST2760		XUT_7R-123
									ST5523		ST7172		ST3688		XUT_8F-134
									ST5745		ST4713		ST0256		XUT_9R-117
									ST2636		ST4778		ST1222		XUT_2F-149
									ST6512		ST2105		ST5526		XUT_4R-203
									ST3042		ST5974		ST6064		XUT_4R-255
									ST3059		ST2453		ST3450		XUT_8R-111
									ST0365		ST2954		ST0782		XUT_7F-114
									ST4207		ST6823		ST7220		XUT_13R-275
									ST0677		ST1985		ST6998		XUT_16R-144
									ST0873		ST4362		ST0295		XUT_15F-431
									ST4631		ST4448		ST0488		XUT_12F-96
									ST1304		ST4590		ST0913		XUT_13F-54
									ST5746		ST4959		ST3614		XUT_4R-246
									ST2746		ST1326		ST2468		XUT_15F-39
									ST6698		ST5346		ST4292		XUT_10R-61
									ST3340		ST5883		ST6852		XUT_11F-155
									ST0172		ST2737		ST1313		XUT_16F-184
									ST0939		ST2869		ST4861		XUT_7F-375
									ST4782		ST3196		ST3110		XUT_10F-213
									ST5322		ST6838		ST2513		XUT_8F-76
									ST5530		ST3401		ST3473		XUT_5R-144
									ST6333		ST7101		ST6414		XUT_7F-380
									ST7212		ST0117		ST0905		XUT_12F-180
									ST0117		ST0228		ST6177		XUT_15R-355
									ST0228		ST0240				XUT_2R-288
									ST1202		ST0498				XUT_4F-529
									ST6063		ST0996				XUT_11F-68
									ST6114		ST4820				XUT_15F-157
									ST3117		ST1202				XUT_11F-264
									ST3118		ST4934				XUT_7F-133
									ST3199		ST6063				XUT_11R-53
									ST7118		ST6114				XUT_11R-146
									ST3505		ST6258				XUT_12F-394
									ST7231		ST2592				XUT_2R-43
									ST4362		ST3117				XUT_4F-293
									ST4448		ST3118				XUT_10F-65
									ST4590		ST3199				XUT_14F-116
									ST1326		ST7000				XUT_15F-89
									ST5883		ST7118				XUT_3R-147
									ST2737		ST3505				XUT_10R-114
									ST6838		ST7231				XUT_10F-174
									ST3401		ST0144				XUT_13R-307
									ST7101		ST0172				XUT_8F-36
									ST1985		ST0562				XUT_8F-77
									ST4778		ST0939				XUT_4F-194
									ST2105		ST4782				XUT_5R-135
									ST5974		ST5322				XUT_14F-126
									ST2453		ST5530				XUT_16R-179
									ST2954		ST6333				XUT_16F-363
									ST6823		ST3254				XUT_9R-40
									ST4150		ST7212				XUT_12R-96
									ST0518		ST0365				XUT_10R-125
									ST4255		ST4207				XUT_10R-101
									ST1149		ST0677				XUT_4F-241
									ST5009		ST0873				XUT_3F-82
									ST5973		ST4631				XUT_13F-342
									ST6433		ST1304				XUT_3F-111
									ST6554		ST5708				XUT_7R-124
									ST7172		ST5746				XUT_14F-257
									ST4233		ST5791				XUT_2R-183
									ST4488		ST2746				XUT_4R-327
									ST1279		ST6698				XUT_10R-258
									ST5465		ST3189				XUT_4F-350
									ST3479		ST3340				XUT_10R-257
									ST3552		ST4093				XUT_4R-364
									ST4896		ST0735				XUT_7F-44
									ST4064		ST4774				XUT_13F-10
									ST0682		ST5378				XUT_13F-106
									ST1894		ST5523				XUT_16F-332
									ST5806		ST5745				XUT_4F-272
									ST2434		ST2098				XUT_12R-197
									ST6192		ST2636				XUT_3F-84
									ST6657		ST6512				XUT_6F-46
									ST7017		ST3013				XUT_4F-115
									ST0485		ST3042				XUT_4R-195
									ST4185		ST3059				XUT_7F-460
									ST2548		ST7026				XUT_10F-48
									ST0154		ST1750				XUT_10R-21
									ST3956		ST0124				XUT_10F-293
									ST4122		ST0232				XUT_15F-281
									ST4471		ST0268				XUT_4F-92
									ST5181		ST4032				XUT_16F-233
									ST5291		ST0395				XUT_14R-72
									ST1917		ST1961				XUT_16F-27
									ST6685		ST2050				XUT_12F-289
									ST6931		ST5985				XUT_7F-470
									ST3983		ST2578				XUT_4R-71
									ST4888		ST2634				XUT_13R-389
									ST1218		ST6357				XUT_4R-234
									ST6024		ST2841				XUT_8R-193
									ST6459		ST6532				XUT_10F-158
									ST3381		ST3104				XUT_14F-39
									ST7024		ST6841				XUT_14R-132
									ST1216		ST3301				XUT_8R-137
									ST1385		ST6973				XUT_4F-531
									ST5429		ST3441				XUT_3F-99
									ST2189		ST5218				XUT_9F-171
									ST2535		ST3785				XUT_7F-65
									ST6901		ST3836				XUT_11R-142
									ST4394		ST0238				XUT_11R-173
									ST1261		ST4015				XUT_7F-211
									ST6257		ST4046				XUT_15F-5
									ST4500		ST0747				XUT_4F-626
									ST6023		ST4597				XUT_5F-217
									ST2492		ST4816				XUT_4R-68
									ST6426		ST2056				XUT_4F-340
									ST6516		ST6165				XUT_2F-166
									ST6752		ST6448				XUT_4F-562
									ST3418		ST2759				XUT_12F-231
									ST7189		ST3177				XUT_7R-104
									ST3924		ST6933				XUT_16F-206
									ST4102		ST7089				XUT_9F-2
									ST0678		ST4357				XUT_12R-265
									ST1223		ST5046				XUT_9F-129
									ST5113		ST5349				XUT_12F-113
									ST1895		ST5644				XUT_15R-430
									ST6934		ST6077				XUT_12F-247
									ST0652		ST2377				XUT_13R-293
									ST4578		ST2745				XUT_13F-201
									ST2322		ST3553				XUT_14R-300
									ST2509		ST1444				XUT_2R-74
									ST6865		ST0132				XUT_8F-44
									ST7251		ST3927				XUT_3F-45
									ST2901		ST4191				XUT_8R-214
									ST4375		ST0874				XUT_14F-115
									ST1087		ST5048				XUT_7R-340
									ST5479		ST5353				XUT_9R-167
									ST2304		ST2440				XUT_14F-59
									ST2374		ST6325				XUT_13F-376
									ST2919		ST2753				XUT_12F-46
									ST6797		ST3100				XUT_14R-205
									ST3350		ST3151				XUT_10F-253
									ST7076		ST3544				XUT_7F-261
									ST0406		ST7252				XUT_12F-253
									ST4489		ST0089				XUT_15F-14
									ST5426		ST0137				XUT_7F-48
									ST0035		ST3797				XUT_1R-20
									ST4116		ST0226				XUT_14F-269
									ST4187		ST4120				XUT_16F-145
									ST0721		ST4238				XUT_2F-32
									ST4765		ST4409				XUT_7F-175
									ST4826		ST4430				XUT_11F-113
									ST1759		ST4625				XUT_4F-238
									ST6393		ST4748				XUT_7R-383
									ST2902		ST5007				XUT_8F-130
									ST0579		ST1434				XUT_9F-152
									ST4981		ST6320				XUT_1R-35
									ST4987		ST6405				XUT_5R-207
									ST5697		ST2785				XUT_15R-247
									ST6353		ST6671				XUT_4F-288
									ST2975		ST7086				XUT_10R-62
									ST3044		ST7247				XUT_13R-188
									ST3462		ST3638				XUT_8R-47
									ST7267		ST0470				XUT_11R-192
									ST4469		ST5721				XUT_14R-9
									ST1072		ST5865				XUT_9F-63
									ST5010		ST6078				XUT_12F-216
									ST5643		ST2613				XUT_12R-348
									ST5666		ST6412				XUT_16R-410
									ST6358		ST6678				XUT_7R-435
									ST6790		ST6743				XUT_9R-53
									ST4182		ST3310				XUT_2R-39
									ST4501		ST2734				XUT_8F-190
									ST4648		ST3641				XUT_15R-380
									ST1148		ST4119				XUT_10F-62
									ST1344		ST0644				XUT_15R-491
									ST5813		ST4324				XUT_12R-191
									ST2176		ST4326				XUT_11R-139
									ST2779		ST0741				XUT_2F-134
									ST6970		ST4540				XUT_9F-93
									ST1240		ST4702				XUT_6F-104
									ST5202		ST4889				XUT_7F-393
									ST2635		ST1236				XUT_2F-118
									ST6418		ST6590				XUT_7F-478
									ST2871		ST6656				XUT_7R-424
									ST3433		ST3018				XUT_14F-190
									ST3535		ST6910				XUT_2F-123
									ST3762		ST3413				XUT_7F-276
									ST4566		ST0280				XUT_10R-119
									ST1635		ST0318				XUT_7R-42
									ST6018		ST0468				XUT_4R-592
									ST2771		ST0472				XUT_13F-221
									ST6745		ST0795				XUT_15F-116
									ST3149		ST0906				XUT_4R-597
									ST3652		ST0910				XUT_4R-608
									ST5423		ST4753				XUT_14R-219
									ST6145		ST5198				XUT_15R-264
									ST2872		ST5251				XUT_4F-426
									ST2930		ST5254				XUT_4R-329
									ST6833		ST5714				XUT_5R-227
									ST3278		ST2073				XUT_4R-56
									ST6984		ST2161				XUT_4F-605
									ST7119		ST6237				XUT_16R-402
									ST3594		ST6439				XUT_3R-90
									ST4400		ST2916				XUT_7F-471
									ST0749		ST3015				XUT_4F-240
									ST1522		ST6871				XUT_4R-488
									ST5422		ST6695				XUT_13F-208
									ST5440		ST3962				XUT_16R-218
									ST2481		ST1432				XUT_7F-413
									ST2812		ST5711				XUT_4F-609
									ST2904		ST6013				XUT_10F-67
											ST6086				XUT_15R-218
											ST6245				XUT_4F-448
											ST6292				XUT_11F-153
											ST0216				XUT_12R-144
											ST0315				XUT_15R-54
											ST4047				XUT_4R-461
											ST0691				XUT_15F-94
											ST4596				XUT_8F-18
											ST1083				XUT_9R-38
											ST4913				XUT_7R-276
											ST4935				XUT_16F-183
											ST1386				XUT_4F-697
											ST1625				XUT_15F-42
											ST3395				XUT_4F-297
											ST7214				XUT_15R-235
											ST4536				XUT_7F-479
											ST4844				XUT_14F-67
											ST1181				XUT_4F-90
											ST1558				XUT_4F-500
											ST1697				XUT_9R-170
											ST2018				XUT_7F-209
											ST6525				XUT_14F-292
											ST6555				XUT_9F-108
											ST6954				XUT_4F-354
											ST6996				XUT_10F-42
											ST0121				XUT_15R-490
											ST0122				XUT_16F-197
											ST3840				XUT_13R-276
											ST0751				XUT_14R-136
											ST0916				XUT_9F-25
											ST5120				XUT_12F-77
											ST1893
											ST2062
											ST2224
											ST2247
											ST2351
											ST2601
											ST2696
											ST2896
											ST6754
											ST6864
											ST6870
											ST7032
											ST3453
											ST3672
											ST0307
											ST4070
											ST4282
											ST4319
											ST1106
											ST4830
											ST1159
											ST1815
											ST5610
											ST5809
											ST6937
											ST5064
											ST0201
											ST0709
											ST0936
											ST4967
											ST5041
											ST5137
											ST5588
											ST2139
											ST2235
											ST6111
											ST3469
											ST7125
											ST4251
											ST0632
											ST4338
											ST4626
											ST4833
											ST5144
											ST1869
											ST2227
											ST6017
											ST2799
											ST3012
											ST6885
											ST3300
											ST7196
											ST3679
											ST4736
											ST5720
											ST5958
											ST6216
											ST6603
											ST7259
											ST7260
											ST4660
											ST1639
											ST1726
											ST1735
											ST5470
											ST2542
											ST0143
											ST0212
											ST4035
											ST4204
											ST4739
											ST5220
											ST5744
											ST6324
											ST6362
											ST6432
											ST6475
											ST6511
											ST3608
											ST0294
											ST4740
											ST4903
											ST4936
											ST5388
											ST5576
											ST2329
											ST6246
											ST3033
											ST6722
											ST3105
											ST3132
											ST3509
											ST0140
											ST4237
											ST1731
											ST5473
											ST2269
											ST6166
											ST2788
											ST2959
											ST3025
											ST6857
											ST3632
											ST0129
											ST5166
											ST5210
											ST5231
											ST6807
											ST7132
											ST3835
											ST0731
											ST0771
											ST4504
											ST4530
											ST5094
											ST2419
											ST2699
											ST6779
											ST3925
											ST3926
											ST0661
											ST1284
											ST6248
											ST1356
											ST4257
											ST4914
											ST4947
											ST5049
											ST1378
											ST5087
											ST1453
											ST1616
											ST5551
											ST2165
											ST2226
											ST2553
											ST4315
											ST0883
											ST4938
											ST1590
											ST5695
											ST2067
											ST5804
											ST6331
											ST6787
											ST7166
											ST1121
											ST2352
											ST3686
											ST0806
											ST4698
											ST1446
											ST1791
											ST5707
											ST5906
											ST2435
											ST3084
											ST3120
											ST3467
											ST3480
											ST5403
											ST3892
											ST0655
											ST1983
											ST6132
											ST6997
											ST7213
											ST0559
											ST4668
											ST5972
											ST6675
											ST6873
											ST7193
											ST4855
											ST3642
											ST1035
											ST1875
											ST5593
											ST2017
											ST2750
											ST6741
											ST6874
											ST6428
											ST0199
											ST4196
											ST4368
											ST4961
											ST1401
											ST5153
											ST2037
											ST5950
											ST2478
											ST6217
											ST6732
											ST4892
											ST5542
											ST2230
											ST6660
											ST7075
											ST5663
											ST1268
											ST1366
											ST3799
											ST4012
											ST5469
											ST6129
											ST6072
											ST3758
											ST3775
											ST0174
											ST0471
											ST5735
											ST3522
											ST7239
											ST1331
											ST2700
											ST6704
											ST7269
											ST0303
											ST4232
											ST4798
											ST5827
											ST5860
											ST6236
											ST3554
											ST4885
											ST4966
											ST7226
											ST2905
											ST4447
											ST4789
											ST2411
											ST4587
											ST1557
											ST5783
											ST6538
											ST7008
											ST5252
											ST2234
											ST2536
											ST6262
											ST5688
											ST6908
											ST4410
											ST5055
											ST5156
											ST2768
											ST4588
											ST2180
											ST2955
											ST6952
											ST0309
											ST1523
											ST5817
											ST2412
											ST3997
											ST0503
											ST0528
											ST5413
											ST2310
											ST2323
											ST5622
											ST0442
											ST0512
											ST0953
											ST4733
											ST5493
											ST3181
											ST1724
											ST5474
											ST2163
											ST2496
											ST3374
											ST4591
											ST4970
											ST7031
											ST0679
											ST1108
											ST3392
											ST3402
											ST0815
											ST5402
											ST3166
											ST0139
											ST4554
											ST2591
											ST3133
											ST6789
											ST0580
											ST1668
											ST2311
											ST0665
											ST5167
											ST7104
											ST1034
											ST0243
											ST4071
											ST1195
											ST5552
											ST6487
											ST2893
											ST0581
											ST4937
											ST7015
											ST4397
											ST1360
											ST0002
											ST4865
											ST1736
											ST0128
											ST0888
											ST1742
											ST6303
											ST2655
											ST6751
											ST4314
											ST4431
											ST5703
											ST4583
											ST1092
											ST2575
											ST4506
											ST4024
											ST6062
											ST6296
											ST6544
											ST5275
											ST1123
											ST4837
											ST1748
											ST0738
											ST1728
											ST2967
											ST2038
											ST4049
											ST4978
											ST3382
											ST5357
											ST5575
											ST6105
											ST4100
											ST0660
											ST3128
											ST0708
											ST6436
											ST1312
											ST2985
											ST7095
											ST2015
											ST3246
											ST2246
											ST1864
											ST3345
											ST4575
											ST1084
											ST2162
											ST4809
											ST6065
											ST6740
											ST5219
											ST5222
											ST2684
											ST2380
											ST4174
											ST0368
											ST0950
											ST0496
											ST6328
											ST4219
											ST1242
											ST0791
											ST1621
											ST6284
											ST2136
											ST0251
											ST5116
											ST3562
											ST0979
											ST3076
											ST6148
											ST2612
											ST1157
											ST4743
											ST4398
											ST0850
											ST5323
											ST0133
											ST1374
											ST1888
											ST6545
											ST3123
											ST5805
											ST6964
											ST4714
											ST1976
											ST0041
											ST3298
											ST7181
											ST0156
											ST2421
											ST6329
											ST3752
											ST3342
											ST6395
